# Supplementary material for: Genome-wide identification and expression profiling of two-component system (TCS) genes in Brassica oleracea in response to shade stress
Source: Front Genet. 2023 May 30;14:1142544. doi: 10.3389/fgene.2023.1142544 (PMC10267837; doi:10.3389/fgene.2023.1142544)
Supplement: Supplementary file 6 [file Table6.XLSX]

## Sheet: Sheet1
Table S6: miRNA target prediction.
#Please import the downloaded file into Microsoft Excel or other speadsheet software
miRNA_Acc.	Target_Acc.	Expectation	UPE$	miRNA_start	miRNA_end	Target_start	Target_end	miRNA_aligned_fragment	alignment	Target_aligned_fragment	Inhibition	Target_Desc.	Multiplicity
Bol-miR164a	BoERS2.2	3	-1	1	20	230	249	UGGAGAAGCAGGGCACGUGC	::: :::.::::::::.:	UCACAUGCUCUGCUUCUUCC	Cleavage		2
Bol-miR164b	BoERS2.2	3	-1	1	20	230	249	UGGAGAAGCAGGGCACGUGC	::: :::.::::::::.:	UCACAUGCUCUGCUUCUUCC	Cleavage		2
Bol-miR164c	BoERS2.2	3	-1	1	20	230	249	UGGAGAAGCAGGGCACGUGC	::: :::.::::::::.:	UCACAUGCUCUGCUUCUUCC	Cleavage		2
Bol-miR156	BoRR9.1	3.5	-1	1	20	704	723	UGACAGAAGAGAGUGAGCAC	::.:. .:::.::.:::::	UUGUUUUUUCUUUUUUGUCA	Cleavage		1
Bol-miR169c	BoETR2	3.5	-1	1	21	1337	1357	GAGCCAAAGAUGACGUGCCGA	:.: : : ::::::::::.::	UUGUCCCAUCAUCUUUGGUUC	Cleavage		1
Bol-miR9411	BoHP6	3.5	-1	1	22	1087	1108	UACUGGACGACUUACACGGAAG	:. ::: :::::::.::::	GACCUUUGUUAGUCGUCUAGUA	Cleavage		1
Bol-miRN302	BoHP5	3.5	-1	1	20	1317	1336	GGAGGAGAGAGAGUCGGCGG	.: :.:::::::::::.:.	UCUCUGACUCUCUCUCUUUA	Cleavage		2
Bol-miRN304a	BoHK4	3.5	-1	1	20	1532	1551	GGGAUGAUUGGUUGUGGCUG	.::.:::::.:::::::	AGUUCAUAACCAGUCAUCCC	Cleavage		1
Bol-miRN304a	BoHK1	3.5	-1	1	20	1809	1828	GGGAUGAUUGGUUGUGGCUG	.:::::.::::: :: ::::	UAGCCAUAACCACUCCUCCC	Cleavage		1
Bol-miR156	BoERS2.1	4	-1	1	20	2817	2836	UGACAGAAGAGAGUGAGCAC	: : .::::::::.::::	UUUCAUACUCUCUUUUGUCU	Cleavage		1
Bol-miR157	BoRR9.1	4	-1	1	22	703	724	UUGACAGAAGAUAGAGAGCACU	::.:.:.: :.::.::::::	CUUGUUUUUUCUUUUUUGUCAA	Cleavage		1
Bol-miR168a	BoHP2.1	4	-1	1	20	9058	9077	UCGCUUGGUGCAGGUCGGGA	:.:: :.. :::::::::::	UUCCUAUUCGCACCAAGCGA	Cleavage		1
Bol-miR168b	BoHP2.1	4	-1	1	22	9056	9077	UCGCUUGGUGCAGGUCGGGACU	:.:: :.. :::::::::::	UCUUCCUAUUCGCACCAAGCGA	Cleavage		1
Bol-miR168c	BoHP2.1	4	-1	1	20	9058	9077	UCGCUUGGUGCAGGUCGGGA	:.:: :.. :::::::::::	UUCCUAUUCGCACCAAGCGA	Cleavage		1
Bol-miR169a	BoRR5.2	4	-1	1	21	228	247	GAGCCAAGGAUGACUUGCCAA	: :::::: ::::::::::	CCGACAAGUC-UCCUUGGCUC	Translation		1
Bol-miR172a	BoRR1.2	4	-1	1	21	646	666	AGAAUCUUGAUGAUGCUGCAU	:.::::::::::::.:	UUUGUGUAUCAUCAAGAUUUU	Cleavage		1
Bol-miR172b	BoRR1.2	4	-1	1	20	647	666	AGAAUCUUGAUGAUGCUGCA	:.::::::::::::.:	UUGUGUAUCAUCAAGAUUUU	Cleavage		1
Bol-miR172c	BoRR1.2	4	-1	1	21	646	666	AGAAUCUUGAUGAUGCUGCAU	:.::::::::::::.:	UUUGUGUAUCAUCAAGAUUUU	Cleavage		1
Bol-miR9410	BoHP3	4	-1	1	21	5253	5273	ACUUAAUUAUAAGUCGUCUGG	::::::::::::::::	AGAGACGACUUAUAAUUAUUC	Cleavage		1
Bol-miRN301	BoRR5.2	4	-1	1	20	2551	2570	AAGCUGUGGAUGAGUUUCUG	::::::::::: :::: :	GAGAAACUCAUCAACAGAUC	Cleavage		1
Bol-miRN301	BoHK2.2	4	-1	1	20	1708	1727	AAGCUGUGGAUGAGUUUCUG	:: .:::.: :::.:::::	AAGCGACUUACCCAUAGCUU	Translation		1
Bol-miRN302	BoCKI1.2	4	-1	1	20	161	180	GGAGGAGAGAGAGUCGGCGG	.: :. :::::::::.:::	UCUCUCUCUCUCUCUCUUCC	Cleavage		1
Bol-miRN302	BoRR2.2	4	-1	1	20	29	48	GGAGGAGAGAGAGUCGGCGG	.: :. :::::::::::.:	UCCCUUUCUCUCUCUCCUUC	Cleavage		1
Bol-miRN304a	BoRR4.2	4	-1	1	20	841	860	GGGAUGAUUGGUUGUGGCUG	: .::.:::::.:::: ::	AAAUCAUAACCAGUCAUGCC	Cleavage		1
Bol-miRN304b	BoHK4	4	-1	1	22	1532	1553	AGGGGAUGAUUGGUUGUGGCUG	.::.:::::.:::::::	AGUUCAUAACCAGUCAUCCCAG	Cleavage		1
Bol-miRN305	BoHK5.2	4	-1	1	20	393	412	AAUGAAAUCUUAUUGGCUGG	: .::::::::::: :::	UGAAUCAAUAAGAUUUAAUU	Cleavage		1
Bol-miRN307	BoRR15.2	4	-1	1	20	3408	3427	CGAAGGUUGGAAUUGGCGGG	...:. ::::: ::::::::	UUUGUGAAUUCGAACCUUCG	Cleavage		1
Bol-miRN309a	BoHP4.1	4	-1	1	21	2105	2125	UCGAGAGUGGUUGGAAAGAUU	.::::::..:::. :.:::.	CGUCUUUCUGACCGGUUUCGG	Cleavage		1
Bol-miRN309b	BoHP4.1	4	-1	1	21	2105	2125	UCGAGAGUGGUUGGAAAGAUU	.::::::..:::. :.:::.	CGUCUUUCUGACCGGUUUCGG	Cleavage		1
Bol-miRN311	BoHK5.2	4	-1	1	22	1016	1037	GUUAAGGAGGUAGUUAUGGAUA	:. :.. .::::.::::::::	UGCCUGCGACUAUCUCCUUAAA	Cleavage		1
Bol-miRN311	BoRR11	4	-1	1	22	4848	4869	GUUAAGGAGGUAGUUAUGGAUA	:. : :::::.::.:::.::	GCUUAAGAACUAUCUUCUUGAC	Cleavage		1
Bol-miRN312	BoCKI1.2	4	-1	1	20	3925	3944	ACAGGUAGAAUUGUCGGCUG	::::: : .:::::.:.:::	CAGCCAAAGAUUCUGCUUGU	Cleavage		1
Bol-miR157	BoPRR7.1	4.5	-1	1	22	1037	1058	UUGACAGAAGAUAGAGAGCACU	: :.:::.::::: .::::.	UGAGUUCUUUAUCUCUUGUCGU	Cleavage		1
Bol-miR157	BoRR21	4.5	-1	1	22	2622	2643	UUGACAGAAGAUAGAGAGCACU	:::.: :.::: ::::..:	ACAGCUUUAUGUCUGCUGUUGA	Cleavage		1
Bol-miR159a	BoRR2.2	4.5	-1	1	20	1020	1039	UUUGGAUUGAAGGGAGCUCU	.::.:::.::::::::	ACCCUUCUCUUUAAUCCAAA	Cleavage		1
Bol-miR159a	BoHP4.1	4.5	-1	1	20	3189	3208	UUUGGAUUGAAGGGAGCUCU	.:::.: ::::..::: .::	GGAGUUGCCUUUGAUCGGAA	Cleavage		2
Bol-miR159b	BoRR2.2	4.5	-1	1	20	1020	1039	UUUGGAUUGAAGGGAGCUCU	.::.:::.::::::::	ACCCUUCUCUUUAAUCCAAA	Cleavage		1
Bol-miR159b	BoHP4.1	4.5	-1	1	20	3189	3208	UUUGGAUUGAAGGGAGCUCU	.:::.: ::::..::: .::	GGAGUUGCCUUUGAUCGGAA	Cleavage		2
Bol-miR159c	BoRR2.2	4.5	-1	1	20	1020	1039	UUUGGAUUGAAGGGAGCUCU	.::.:::.::::::::	ACCCUUCUCUUUAAUCCAAA	Cleavage		1
Bol-miR159c	BoHP4.1	4.5	-1	1	20	3189	3208	UUUGGAUUGAAGGGAGCUCU	.:::.: ::::..::: .::	GGAGUUGCCUUUGAUCGGAA	Cleavage		2
Bol-miR164a	BoCKI1.2	4.5	-1	1	20	331	350	UGGAGAAGCAGGGCACGUGC	:. : :.::::::::.::	UGAUUUCCUCUGCUUCUUCA	Cleavage		1
Bol-miR164b	BoCKI1.2	4.5	-1	1	20	331	350	UGGAGAAGCAGGGCACGUGC	:. : :.::::::::.::	UGAUUUCCUCUGCUUCUUCA	Cleavage		1
Bol-miR164c	BoCKI1.2	4.5	-1	1	20	331	350	UGGAGAAGCAGGGCACGUGC	:. : :.::::::::.::	UGAUUUCCUCUGCUUCUUCA	Cleavage		1
Bol-miR169a	BoRR13	4.5	-1	1	21	4570	4590	GAGCCAAGGAUGACUUGCCAA	:::: ::..:.::::::::	UUGGGUUGUUGUUCUUGGCUC	Cleavage		1
Bol-miR169b	BoCKI1.2	4.5	-1	1	21	3408	3428	GAGCCAAAGAUGACUUGCCGA	: ::::::: ::: ::.::	GAGCCAAGUCAACUUAGGUUC	Translation		1
Bol-miR169b	BoETR2	4.5	-1	1	21	1337	1357	GAGCCAAAGAUGACUUGCCGA	:.: : ::::::::::.::	UUGUCCCAUCAUCUUUGGUUC	Cleavage		1
Bol-miR169d	BoCKI1.2	4.5	-1	1	21	3408	3428	GAGCCAAAGAUGACUUGCCGA	: ::::::: ::: ::.::	GAGCCAAGUCAACUUAGGUUC	Translation		1
Bol-miR169d	BoETR2	4.5	-1	1	21	1337	1357	GAGCCAAAGAUGACUUGCCGA	:.: : ::::::::::.::	UUGUCCCAUCAUCUUUGGUUC	Cleavage		1
Bol-miR169e	BoCKI1.2	4.5	-1	1	21	3408	3428	GAGCCAAAGAUGACUUGCCGA	: ::::::: ::: ::.::	GAGCCAAGUCAACUUAGGUUC	Translation		1
Bol-miR169e	BoETR2	4.5	-1	1	21	1337	1357	GAGCCAAAGAUGACUUGCCGA	:.: : ::::::::::.::	UUGUCCCAUCAUCUUUGGUUC	Cleavage		1
Bol-miR169f	BoCKI1.2	4.5	-1	1	20	3410	3429	UGAGCCAAAGAUGACUUGCC	: ::::::: ::: ::.:::	GCCAAGUCAACUUAGGUUCA	Translation		1
Bol-miR169f	BoHP1	4.5	-1	1	20	903	922	UGAGCCAAAGAUGACUUGCC	: :: ::::.:::::.: :	AGAAAUUCAUUUUUGGUUAA	Cleavage		1
Bol-miR169g	BoCKI1.2	4.5	-1	1	20	3410	3429	UGAGCCAAAGAUGACUUGCC	: ::::::: ::: ::.:::	GCCAAGUCAACUUAGGUUCA	Translation		1
Bol-miR169g	BoHP1	4.5	-1	1	20	903	922	UGAGCCAAAGAUGACUUGCC	: :: ::::.:::::.: :	AGAAAUUCAUUUUUGGUUAA	Cleavage		1
Bol-miR390a	BoRR6.1	4.5	-1	1	21	1134	1154	AAGCUCAGGAGGGAUAGCGCC	::.: :.:::: ::.:.::	CUCGUUUUUCCUCAUGGGUUU	Cleavage		1
Bol-miR390b	BoRR6.1	4.5	-1	1	21	1134	1154	AAGCUCAGGAGGGAUAGCGCC	::.: :.:::: ::.:.::	CUCGUUUUUCCUCAUGGGUUU	Cleavage		1
Bol-miR9408	BoPRR4	4.5	-1	1	20	1161	1180	UUUCAUCUUAGAGAAUGUUG	:::::.::: : ::::::	UUACAUUUUCUUAUAUGAAA	Cleavage		1
Bol-miR9408	BoCKI1.2	4.5	-1	1	20	4082	4101	UUUCAUCUUAGAGAAUGUUG	: .:::::::::::: ::	GACUAUUCUCUAAGAUCCAA	Cleavage		1
Bol-miRN301	BoRR8.1	4.5	-1	1	20	2057	2076	AAGCUGUGGAUGAGUUUCUG	::::.:::. :::.:::::	CAGAGACUUCCCCAUAGCUU	Translation		2
Bol-miRN301	BoRR8.1	4.5	-1	1	20	2006	2025	AAGCUGUGGAUGAGUUUCUG	: .:.::.::: ::::.::	AAUGAGCUUAUCAACAGUUU	Cleavage		2
Bol-miRN301	BoRR19.1	4.5	-1	1	20	2541	2560	AAGCUGUGGAUGAGUUUCUG	..:.:::: .::::: ::::	UGGGAACUGGUCCACUGCUU	Cleavage		1
Bol-miRN302	BoHP5	4.5	-1	1	20	1521	1540	GGAGGAGAGAGAGUCGGCGG	:: .: :::::::::.::.	CCAUCAUCUCUCUCUCUUCU	Cleavage		2
Bol-miRN302	BoPHYAa	4.5	-1	1	20	221	240	GGAGGAGAGAGAGUCGGCGG	.:.::::::::::::.	CACAUGGCUCUCUCUCCUCU	Cleavage		1
Bol-miRN302	BoHK5.2	4.5	-1	1	20	2523	2542	GGAGGAGAGAGAGUCGGCGG	..:.::::::::.::.:	UUUUUGGCUCUCUCUUCUUC	Cleavage		2
Bol-miRN302	BoRR9.1	4.5	-1	1	20	610	629	GGAGGAGAGAGAGUCGGCGG	:..: ::::::.:.::.:	AGGUUGUCUCUCUUUUCUUC	Cleavage		1
Bol-miRN302	BoRR19.2	4.5	-1	1	20	3921	3940	GGAGGAGAGAGAGUCGGCGG	.: :. :::::::::.:.:	UCUCUCUCUCUCUCUCUUUC	Cleavage		1
Bol-miRN303	BoCKI1.2	4.5	-1	1	20	2727	2746	ACUUGAGAGAAUGGAUGGUG	... .::::::.:.:::::	UGUGGUCCAUUUUUUCAAGA	Cleavage		1
Bol-miRN303	BoRR4.2	4.5	-1	1	20	493	512	ACUUGAGAGAAUGGAUGGUG	:.::::::::::. : .::	GAUCAUCCAUUCUUACUGGU	Cleavage		1
Bol-miRN303	BoRR10.1	4.5	-1	1	20	135	154	ACUUGAGAGAAUGGAUGGUG	:::: :::::::.: :: :	AACCAACCAUUCUUUGAAAU	Cleavage		1
Bol-miRN304a	BoPRR4	4.5	-1	1	20	2337	2356	GGGAUGAUUGGUUGUGGCUG	:: :: :::..: :::::::	CAACCUCAAUUACUCAUCCC	Cleavage		1
Bol-miRN304a	BoRR9.2	4.5	-1	1	20	816	835	GGGAUGAUUGGUUGUGGCUG	.:..:::::.::::.::	AGCUCGUAACCAGUCAUUCC	Cleavage		1
Bol-miRN304b	BoRR19.2	4.5	-1	1	22	551	574	AGGGGAUGAUUGGUU--GUGGCUG	.: :::: .:.:::::::..:::	UAACCACUUGAUCAAUCAUUUCCU	Cleavage		1
Bol-miRN304b	BoRR4.2	4.5	-1	1	22	841	862	AGGGGAUGAUUGGUUGUGGCUG	: .::.:::::.:::: ::.	AAAUCAUAACCAGUCAUGCCUG	Cleavage		1
Bol-miRN304b	BoHK5.2	4.5	-1	1	22	350	371	AGGGGAUGAUUGGUUGUGGCUG	:: ::: :.:::::.:..:.:	CAAACACCAUCAAUCGUUUCUU	Cleavage		1
Bol-miRN308	BoPHYAb	4.5	-1	1	22	1839	1859	AGUGGUAAAGAGGUUGCGGCUG	:::::. ..::::::::::	GCGCCGCG-UUUCUUUACCACG	Cleavage		1
Bol-miRN308	BoHP4.1	4.5	-1	1	22	550	571	AGUGGUAAAGAGGUUGCGGCUG	.: ::.:.::::: :::.:	AUCUCACAGCUUCUUUUCCAUU	Cleavage		1
Bol-miRN310b	BoRR21	4.5	-1	1	20	1415	1434	GAAUGAGUCUUCCAUGUGGC	:. :::::.:: :::.::.	ACUUCAUGGGAGCCUCGUUU	Cleavage		2
Bol-miRN311	BoETR2	4.5	-1	1	22	2094	2115	GUUAAGGAGGUAGUUAUGGAUA	:::: :::::.::: : ::	CUCCCAUCACUACUUCCAUCAC	Cleavage		1
Bol-miRN313	BoRR5.2	4.5	-1	1	22	854	875	AUAAGAGCAUGAUUAUUGGGGG	..:::.. .:: ::::::::.:	UUCCCGGCGAUGAUGCUCUUGU	Translation		1
Bol-miRN313	BoRR9.1	4.5	-1	1	22	846	867	AUAAGAGCAUGAUUAUUGGGGG	.: ::.::::::.:.:: :	AUAUCCAUGAUCAUGUUUUUUU	Cleavage		1
Bol-miRN313	BoRR6.2	4.5	-1	1	22	714	735	AUAAGAGCAUGAUUAUUGGGGG	::: ::.:::.::::.:	GUUACAAGUAUUAUGUUCUUGU	Cleavage		1
Bol-miRN315	BoEIN4	4.5	-1	1	20	3629	3648	GAGAACCUCUUGGCGGUGAA	::.:. .::::: :::.::	CUCGCUCUCAAGAUGUUUUC	Cleavage		1
Bol-miRN315	BoHP3	4.5	-1	1	20	3242	3261	GAGAACCUCUUGGCGGUGAA	:..:: .::::: :::.::	CUUGCCCUCAAGAUGUUUUC	Cleavage		1
Bol-miR156	BoPHYAb	5	-1	1	20	4220	4239	UGACAGAAGAGAGUGAGCAC	:: :.:::::.:: :::.	UUGGUUACUCUUUUAUGUUU	Cleavage		1
Bol-miR156	BoRR7.1	5	-1	1	20	30	49	UGACAGAAGAGAGUGAGCAC	::.: ::.:.::::::.	CUGUUAUCUUUUUUCUGUUU	Cleavage		1
Bol-miR156	BoRR15.2	5	-1	1	20	3262	3281	UGACAGAAGAGAGUGAGCAC	: .:: .:.:.::.:::.:	CUUUUCUUUUUUUUUUGUUA	Cleavage		1
Bol-miR156	BoHK2.1	5	-1	1	20	110	128	UGACAGAAGAGAGUGAGCAC	: ::: .::::::::::.	UUUCUC-UUCUCUUCUGUUC	Cleavage		1
Bol-miR156	BoPRR7.2	5	-1	1	20	253	272	UGACAGAAGAGAGUGAGCAC	:: : :::::::::: ::	AUGGUAACUCUCUUCUUACA	Cleavage		1
Bol-miR157	BoRR19.1	5	-1	1	22	457	478	UUGACAGAAGAUAGAGAGCACU	.:::::: :::::::..	AUCAUUCUCUAGCUUCUGUUGU	Translation		1
Bol-miR158	BoPHYE	5	-1	1	21	3117	3137	UUUCCAAAUGUAGACAAAGCA	: .:::::.::..:: :::.	UUUUUUGUUUAUGUUAGGAGU	Cleavage		1
Bol-miR158	BoHP1	5	-1	1	21	4260	4280	UUUCCAAAUGUAGACAAAGCA	::::::::.: :: :::.	UUAUUUGUCUAUAAUUUGAAG	Cleavage		2
Bol-miR158	BoHP1	5	-1	1	21	1277	1297	UUUCCAAAUGUAGACAAAGCA	: :: : ::::. :::::::	UUCUCUAUCUAUUUUUGGAAU	Cleavage		2
Bol-miR159a	BoERS2.2	5	-1	1	20	275	294	UUUGGAUUGAAGGGAGCUCU	::::.::::::: :::	CCUCCUCCUUUCAAUCAAAA	Cleavage		1
Bol-miR159a	BoEIN4	5	-1	1	20	5373	5392	UUUGGAUUGAAGGGAGCUCU	::::.:::::::..:.	AACACUCCUUUCAAUCUGAG	Cleavage		1
Bol-miR159a	BoHP4.1	5	-1	1	20	2385	2404	UUUGGAUUGAAGGGAGCUCU	:.:: : .:::.::::.:.	CGGGCACAUUUCGAUCCGAG	Cleavage		2
Bol-miR159a	BoRR24.1	5	-1	1	20	95	114	UUUGGAUUGAAGGGAGCUCU	: .:..::::..::.:::	UCAAUUUUCUUCGGUCUAAA	Cleavage		1
Bol-miR159b	BoERS2.2	5	-1	1	20	275	294	UUUGGAUUGAAGGGAGCUCU	::::.::::::: :::	CCUCCUCCUUUCAAUCAAAA	Cleavage		1
Bol-miR159b	BoEIN4	5	-1	1	20	5373	5392	UUUGGAUUGAAGGGAGCUCU	::::.:::::::..:.	AACACUCCUUUCAAUCUGAG	Cleavage		1
Bol-miR159b	BoHP4.1	5	-1	1	20	2385	2404	UUUGGAUUGAAGGGAGCUCU	:.:: : .:::.::::.:.	CGGGCACAUUUCGAUCCGAG	Cleavage		2
Bol-miR159b	BoRR24.1	5	-1	1	20	95	114	UUUGGAUUGAAGGGAGCUCU	: .:..::::..::.:::	UCAAUUUUCUUCGGUCUAAA	Cleavage		1
Bol-miR159c	BoERS2.2	5	-1	1	20	275	294	UUUGGAUUGAAGGGAGCUCU	::::.::::::: :::	CCUCCUCCUUUCAAUCAAAA	Cleavage		1
Bol-miR159c	BoEIN4	5	-1	1	20	5373	5392	UUUGGAUUGAAGGGAGCUCU	::::.:::::::..:.	AACACUCCUUUCAAUCUGAG	Cleavage		1
Bol-miR159c	BoHP4.1	5	-1	1	20	2385	2404	UUUGGAUUGAAGGGAGCUCU	:.:: : .:::.::::.:.	CGGGCACAUUUCGAUCCGAG	Cleavage		2
Bol-miR159c	BoRR24.1	5	-1	1	20	95	114	UUUGGAUUGAAGGGAGCUCU	: .:..::::..::.:::	UCAAUUUUCUUCGGUCUAAA	Cleavage		1
Bol-miR164a	BoERS2.2	5	-1	1	20	4482	4501	UGGAGAAGCAGGGCACGUGC	:: : :.: ::::::::::	GCUGGAGUCAUGCUUCUCCA	Translation		2
Bol-miR164a	BoRR17.2	5	-1	1	20	1243	1262	UGGAGAAGCAGGGCACGUGC	.:.::: : :::::.:::.	CUAUGUGACAUGCUUUUCCG	Translation		1
Bol-miR164a	BoPHYE	5	-1	1	20	1833	1852	UGGAGAAGCAGGGCACGUGC	:.:: ::..:: ::::::	ACGCGAGCUUUGGUUCUCCU	Cleavage		1
Bol-miR164b	BoERS2.2	5	-1	1	20	4482	4501	UGGAGAAGCAGGGCACGUGC	:: : :.: ::::::::::	GCUGGAGUCAUGCUUCUCCA	Translation		2
Bol-miR164b	BoRR17.2	5	-1	1	20	1243	1262	UGGAGAAGCAGGGCACGUGC	.:.::: : :::::.:::.	CUAUGUGACAUGCUUUUCCG	Translation		1
Bol-miR164b	BoPHYE	5	-1	1	20	1833	1852	UGGAGAAGCAGGGCACGUGC	:.:: ::..:: ::::::	ACGCGAGCUUUGGUUCUCCU	Cleavage		1
Bol-miR164c	BoERS2.2	5	-1	1	20	4482	4501	UGGAGAAGCAGGGCACGUGC	:: : :.: ::::::::::	GCUGGAGUCAUGCUUCUCCA	Translation		2
Bol-miR164c	BoRR17.2	5	-1	1	20	1243	1262	UGGAGAAGCAGGGCACGUGC	.:.::: : :::::.:::.	CUAUGUGACAUGCUUUUCCG	Translation		1
Bol-miR164c	BoPHYE	5	-1	1	20	1833	1852	UGGAGAAGCAGGGCACGUGC	:.:: ::..:: ::::::	ACGCGAGCUUUGGUUCUCCU	Cleavage		1
Bol-miR167a	BoETR2	5	-1	1	21	1402	1422	UGAAGCUGCCAGCAUGAUCUA	::.:. :: ::::::::::	GAGGUUUUGACGGCAGCUUCA	Translation		1
Bol-miR167a	BoRR17.2	5	-1	1	21	2594	2614	UGAAGCUGCCAGCAUGAUCUA	:::.:: :::.:: ::::	ACCAUCGUGAUGGUAGAUUCA	Cleavage		1
Bol-miR167a	BoPRR6.2	5	-1	1	21	1469	1489	UGAAGCUGCCAGCAUGAUCUA	: : ::::::::::: : ::	UCGCUCAUGCUGGCAUCGUCU	Cleavage		1
Bol-miR167b	BoETR2	5	-1	1	21	1402	1422	UGAAGCUGCCAGCAUGAUCUA	::.:. :: ::::::::::	GAGGUUUUGACGGCAGCUUCA	Translation		1
Bol-miR167b	BoRR17.2	5	-1	1	21	2594	2614	UGAAGCUGCCAGCAUGAUCUA	:::.:: :::.:: ::::	ACCAUCGUGAUGGUAGAUUCA	Cleavage		1
Bol-miR167b	BoPRR6.2	5	-1	1	21	1469	1489	UGAAGCUGCCAGCAUGAUCUA	: : ::::::::::: : ::	UCGCUCAUGCUGGCAUCGUCU	Cleavage		1
Bol-miR167c	BoPRR6.2	5	-1	1	22	1468	1489	UGAAGCUGCCAGCAUGAUCUAU	:: : ::::::::::: : ::	AUCGCUCAUGCUGGCAUCGUCU	Cleavage		1
Bol-miR167c	BoRR17.2	5	-1	1	22	2593	2614	UGAAGCUGCCAGCAUGAUCUAU	:::.:: :::.:: ::::	UACCAUCGUGAUGGUAGAUUCA	Cleavage		1
Bol-miR167c	BoETR2	5	-1	1	22	1401	1422	UGAAGCUGCCAGCAUGAUCUAU	: ::.:. :: ::::::::::	AGAGGUUUUGACGGCAGCUUCA	Translation		1
Bol-miR169a	BoETR2	5	-1	1	21	1337	1357	GAGCCAAGGAUGACUUGCCAA	::: : :::::.::::.::	UUGUCCCAUCAUCUUUGGUUC	Cleavage		1
Bol-miR169a	BoCKI1.2	5	-1	1	21	3408	3428	GAGCCAAGGAUGACUUGCCAA	: ::::::: :.: ::.::	GAGCCAAGUCAACUUAGGUUC	Translation		1
Bol-miR169b	BoHP1	5	-1	1	21	901	921	GAGCCAAAGAUGACUUGCCGA	:. : :: ::::.:::::.:	UUAGAAAUUCAUUUUUGGUUA	Cleavage		1
Bol-miR169d	BoHP1	5	-1	1	21	901	921	GAGCCAAAGAUGACUUGCCGA	:. : :: ::::.:::::.:	UUAGAAAUUCAUUUUUGGUUA	Cleavage		1
Bol-miR169e	BoHP1	5	-1	1	21	901	921	GAGCCAAAGAUGACUUGCCGA	:. : :: ::::.:::::.:	UUAGAAAUUCAUUUUUGGUUA	Cleavage		1
Bol-miR169f	BoERS2.2	5	-1	1	20	433	452	UGAGCCAAAGAUGACUUGCC	.: .::::::::::::	ACGUGGCUAUCUUUGGCUCA	Cleavage		1
Bol-miR169g	BoERS2.2	5	-1	1	20	433	452	UGAGCCAAAGAUGACUUGCC	.: .::::::::::::	ACGUGGCUAUCUUUGGCUCA	Cleavage		1
Bol-miR172a	BoRR8.1	5	-1	1	21	2960	2980	AGAAUCUUGAUGAUGCUGCAU	::: :::::.:: ::::	CCAAAGCCUCAUCGAGCUUCU	Cleavage		1
Bol-miR172a	BoERS2.1	5	-1	1	21	1694	1714	AGAAUCUUGAUGAUGCUGCAU	: .:::::::::. .:::	CCGGGGCAUCAUCAGAGUUCA	Cleavage		1
Bol-miR172b	BoRR8.1	5	-1	1	20	2961	2980	AGAAUCUUGAUGAUGCUGCA	::: :::::.:: ::::	CAAAGCCUCAUCGAGCUUCU	Cleavage		1
Bol-miR172b	BoERS2.1	5	-1	1	20	1695	1714	AGAAUCUUGAUGAUGCUGCA	: .:::::::::. .:::	CGGGGCAUCAUCAGAGUUCA	Cleavage		1
Bol-miR172c	BoRR8.1	5	-1	1	21	2960	2980	AGAAUCUUGAUGAUGCUGCAU	::: :::::.:: ::::	CCAAAGCCUCAUCGAGCUUCU	Cleavage		1
Bol-miR172c	BoERS2.1	5	-1	1	21	1694	1714	AGAAUCUUGAUGAUGCUGCAU	: .:::::::::. .:::	CCGGGGCAUCAUCAGAGUUCA	Cleavage		1
Bol-miR390a	BoRR19.1	5	-1	1	21	1443	1463	AAGCUCAGGAGGGAUAGCGCC	: .: ::.::. :::::::	AACAUUCUCUCUUGUGAGCUU	Cleavage		1
Bol-miR390b	BoRR19.1	5	-1	1	21	1443	1463	AAGCUCAGGAGGGAUAGCGCC	: .: ::.::. :::::::	AACAUUCUCUCUUGUGAGCUU	Cleavage		1
Bol-miR393	BoRR18	5	-1	1	21	2426	2446	CCAAAGGGAUCGCAUUGAUCC	::: :::: :.:.:::::	AAAUCUAUGCCUUUCUUUUGG	Translation		1
Bol-miR9408	BoRR13	5	-1	1	20	3943	3962	UUUCAUCUUAGAGAAUGUUG	:.:::.:.:.. ::::::	UUAUAUUUUUUGGAAUGAAA	Cleavage		1
Bol-miR9408	BoRR24.1	5	-1	1	20	1510	1529	UUUCAUCUUAGAGAAUGUUG	:: . :.:.::::: ::::	AAAGGAUUUUUAAGAAGAAA	Cleavage		1
Bol-miR9410	BoRR19.2	5	-1	1	21	1616	1636	ACUUAAUUAUAAGUCGUCUGG	::.::.::.:::: : ::.::	CCGGAUGAUUUAUUAAUAGGU	Cleavage		1
Bol-miR9410	BoRR20	5	-1	1	21	8929	8949	ACUUAAUUAUAAGUCGUCUGG	: :::::::: :: ::::	GAAAACGACUUACAAAUAAGG	Cleavage		1
Bol-miRN278	BoRR13	5	-1	1	21	2782	2802	AUGUGGAGUCAAUGGACAGGC	..:::.: :::::::: ::	CUUUGUUCCUUGACUCCUCAG	Cleavage		2
Bol-miRN278	BoRR13	5	-1	1	21	3790	3810	AUGUGGAGUCAAUGGACAGGC	::::::::: ::..:.:	CUGUGUCCAUUGUCUUUAUAA	Cleavage		2
Bol-miRN278	BoPRR3	5	-1	1	21	1148	1168	AUGUGGAGUCAAUGGACAGGC	::..::::::: :::.:	ACGGGUUUAUUGACUGCACGU	Cleavage		1
Bol-miRN278	BoRR8.1	5	-1	1	21	3982	4002	AUGUGGAGUCAAUGGACAGGC	..:: .::::::.:::.. :	CUUUGCUCAUUGAUUCCGUUU	Cleavage		1
Bol-miRN278	BoPRR7.1	5	-1	1	21	165	185	AUGUGGAGUCAAUGGACAGGC	..: ..:::::.::::..:	UUUUAAUUAUUGAUUCCAUGU	Cleavage		1
Bol-miRN301	BoRR17.2	5	-1	1	20	1635	1654	AAGCUGUGGAUGAGUUUCUG	.::: :::.:.:: .::::	UAGAUCCUCGUUCAAGGCUU	Cleavage		1
Bol-miRN301	BoPHYE	5	-1	1	20	1994	2013	AAGCUGUGGAUGAGUUUCUG	:::.: ::::. ::::::	GAGAGAGGCAUCUUCAGCUU	Cleavage		1
Bol-miRN302	BoHK5.2	5	-1	1	20	223	242	GGAGGAGAGAGAGUCGGCGG	.: :: :::::::: :::.	UCCCCUUCUCUCUCUGCUCU	Cleavage		2
Bol-miRN302	BoPRR6.2	5	-1	1	20	910	929	GGAGGAGAGAGAGUCGGCGG	:: :::.:::::: .::::	CCACCGGCUCUCUGAUCUCC	Cleavage		1
Bol-miRN302	BoRR4.2	5	-1	1	20	1350	1369	GGAGGAGAGAGAGUCGGCGG	.: ::::::.:.: :..::.	UCUCCGACUUUUUAUUUUCU	Cleavage		1
Bol-miRN302	BoRR1.1	5	-1	1	20	387	406	GGAGGAGAGAGAGUCGGCGG	:.: ::::::.:..:::	GAUCUGUCUCUCUUUUUUCC	Cleavage		1
Bol-miRN302	BoRR18	5	-1	1	20	6957	6976	GGAGGAGAGAGAGUCGGCGG	::. :::::. :::.:::	AAGCUUACUCUUCCUCUUCC	Cleavage		1
Bol-miRN302	BoHP6	5	-1	1	20	1009	1028	GGAGGAGAGAGAGUCGGCGG	:..: .:::::::.::..	AGGUUGUUUCUCUCUUCUUU	Cleavage		1
Bol-miRN302	BoRR22.2	5	-1	1	20	1326	1345	GGAGGAGAGAGAGUCGGCGG	::.: ..:.:::.:.::..	ACGUCUGUUUUCUUUUCUUU	Cleavage		1
Bol-miRN302	BoRR7.2	5	-1	1	20	4773	4792	GGAGGAGAGAGAGUCGGCGG	: ::. .:::::::.:::.	CAGCUCCUUCUCUCUUCUCU	Cleavage		1
Bol-miRN302	BoHP2.2	5	-1	1	20	747	766	GGAGGAGAGAGAGUCGGCGG	.: .:: .:.:.:::.::.:	UCUUCGUUUUUUUCUUCUUC	Cleavage		1
Bol-miRN303	BoPRR2.1	5	-1	1	20	1010	1029	ACUUGAGAGAAUGGAUGGUG	::::. :::::.::::.:	CACCGCCCAUUUUCUCGACC	Cleavage		1
Bol-miRN303	BoRR8.1	5	-1	1	20	1114	1133	ACUUGAGAGAAUGGAUGGUG	:..: :: :::::.:::::	CGUCUUCAAUUCUUUCAAGA	Cleavage		1
Bol-miRN303	BoRR18	5	-1	1	20	3285	3304	ACUUGAGAGAAUGGAUGGUG	: ::.::::::.:::. :	UUCGAUUCAUUCUUUCAGCU	Cleavage		1
Bol-miRN304a	BoRR22.2	5	-1	1	20	684	703	GGGAUGAUUGGUUGUGGCUG	.:..::::..::::.::	AGCUCGUAACCGGUCAUUCC	Cleavage		1
Bol-miRN304a	BoRR18	5	-1	1	20	3870	3889	GGGAUGAUUGGUUGUGGCUG	:::::..:.::: : :::.	GAGCCAUGAUCAAACUUCCU	Cleavage		1
Bol-miRN304a	BoRR13	5	-1	1	20	287	306	GGGAUGAUUGGUUGUGGCUG	:: ::.::::: :::.::	GAGACAUAACCAUCCAUUCC	Cleavage		1
Bol-miRN304a	BoPRR6.2	5	-1	1	20	604	623	GGGAUGAUUGGUUGUGGCUG	: :.. :::::::.::...	GAACUGGAACCAAUUAUUUU	Cleavage		1
Bol-miRN304a	BoRR10.1	5	-1	1	20	128	147	GGGAUGAUUGGUUGUGGCUG	:: .: :::::: :::.:.	AAGGUAAAACCAACCAUUCU	Cleavage		1
Bol-miRN304b	BoHK1	5	-1	1	22	1809	1830	AGGGGAUGAUUGGUUGUGGCUG	.:::::.::::: :: ::::.	UAGCCAUAACCACUCCUCCCUG	Translation		1
Bol-miRN304b	BoRR18	5	-1	1	22	2454	2475	AGGGGAUGAUUGGUUGUGGCUG	.:::::::::::. :..:	CUUUCACAACCAAUCGAGCUUU	Cleavage		1
Bol-miRN304b	BoERS2.2	5	-1	1	22	201	222	AGGGGAUGAUUGGUUGUGGCUG	:: .:.::.::::::: :.::	CAUUCGCAGCCAAUCAGACUCU	Cleavage		1
Bol-miRN304b	BoRR9.2	5	-1	1	22	816	837	AGGGGAUGAUUGGUUGUGGCUG	.:..:::::.::::.::	AGCUCGUAACCAGUCAUUCCAG	Cleavage		2
Bol-miRN304b	BoRR9.2	5	-1	1	22	895	916	AGGGGAUGAUUGGUUGUGGCUG	: ..: ::.::::.::....:	AACUUAAAAUCAAUUAUUUUUU	Cleavage		2
Bol-miRN304b	BoHK2.2	5	-1	1	22	241	262	AGGGGAUGAUUGGUUGUGGCUG	:::.:::: :::::. ::	CUCACACGACCAUUCAUCUGCU	Translation		1
Bol-miRN304b	BoRR17.2	5	-1	1	22	913	934	AGGGGAUGAUUGGUUGUGGCUG	.::::.::..:.: .:.::	CUCUCACAGCCGGUUACUCUCU	Cleavage		1
Bol-miRN304b	BoRR5.1	5	-1	1	22	399	420	AGGGGAUGAUUGGUUGUGGCUG	.:: :::: .:::::::.	AGCUCAAAACCUGUCAUCCCUG	Translation		1
Bol-miRN305	BoPRR6.2	5	-1	1	20	2990	3009	AAUGAAAUCUUAUUGGCUGG	::: . ::::.:.::: :::	CCAAUAAAUAGGGUUUGAUU	Cleavage		1
Bol-miRN306	BoPHYAa	5	-1	1	20	6080	6099	AGGGACCGGCGAUCGGACGG	:: :.:::::.::: :.:	GCGACUGAUCGUCGGGCUCA	Cleavage		1
Bol-miRN308	BoPRR5	5	-1	1	22	1095	1116	AGUGGUAAAGAGGUUGCGGCUG	:. :: ::.:.:::: .::..:	CGUCCACAGCUUCUUGGCCGUU	Cleavage		1
Bol-miRN310a	BoPRR2.2	5	-1	1	20	72	91	GAAUGGAUCUUCCAUGUGGC	.: ::::: :: :.:::::	AUCUCAUGGUAGCUUCAUUC	Translation		1
Bol-miRN310b	BoRR21	5	-1	1	20	463	482	GAAUGAGUCUUCCAUGUGGC	:::..:: ::::::. ::.	UCCAUGUGAAAGACUUUUUU	Cleavage		2
Bol-miRN310b	BoPRR2.2	5	-1	1	20	72	91	GAAUGAGUCUUCCAUGUGGC	.: ::::: :: .::::::	AUCUCAUGGUAGCUUCAUUC	Translation		1
Bol-miRN311	BoRR8.1	5	-1	1	22	596	617	GUUAAGGAGGUAGUUAUGGAUA	: ::::::::.:: .:: :..	AAACCAUAACUGCCAUCUAAGU	Cleavage		1
Bol-miRN312	BoRR6.2	5	-1	1	20	1096	1115	ACAGGUAGAAUUGUCGGCUG	:.::..:::.::..:::	GUUCUGAUGAUUUUAUUUGU	Cleavage		1
Bol-miRN313	BoCKI1.1	5	-1	1	22	857	878	AUAAGAGCAUGAUUAUUGGGGG	: ::.:.:::.:.::::	GGUGAAUUAGUUAUGUUUUUAU	Cleavage		1
Bol-miRN315	BoPHYD	5	-1	1	20	293	312	GAGAACCUCUUGGCGGUGAA	:::..:.:::: :::.::	AUCAUUGUCAAGUUGUUUUC	Cleavage		1
Bol-miRN315	BoHP1	5	-1	1	20	1658	1677	GAGAACCUCUUGGCGGUGAA	::: .:::::::::::	AAGACCAAUAAGAGGUUCUC	Cleavage		1
Bol-miRN315	BoHK5.1	5	-1	1	20	1654	1673	GAGAACCUCUUGGCGGUGAA	:::.: :::::: ::::.	AUCAUCUCCAAGAUCUUCUU	Cleavage		1
